# Supplementary material for: The Down-Shifting Luminescence of Rare-Earth Nanoparticles for Multimodal Imaging and Photothermal Therapy of Breast Cancer
Source: Biology (Basel). 2024 Feb 28;13(3):156. doi: 10.3390/biology13030156 (PMC10967896; doi:10.3390/biology13030156)
Supplement: Supplementary file 1 [file biology-13-00156-s001.zip]

Archive with 1 entries (1 files):
- biology-2856727-supplementary.pdf
